# Supplementary material for: Genomic Insights into ARR Genes: Key Role in Cotton Leaf Abscission Formation
Source: Int J Mol Sci. 2025 Jul 24;26(15):7161. doi: 10.3390/ijms26157161 (PMC12346069; doi:10.3390/ijms26157161)
Supplement: Supplementary file 1 [file ijms-26-07161-s001.zip]

Archive with 10 entries (10 files):
- Additional  file Table S1 .xlsx
- Additional file S1.pdf
- Additional file S2.tif
- Table S2.xlsx
- Table S3.xlsx
- Table S4.xlsx
- Table S5.xls
- Table S6.xlsx
- Table S7.xlsx
- Table S8.xlsx
