# Supplementary material for: Genomic Insights into ARR Genes: Key Role in Cotton Leaf Abscission Formation
Source: Int J Mol Sci. 2025 Jul 24;26(15):7161. doi: 10.3390/ijms26157161 (PMC12346069; doi:10.3390/ijms26157161)
Supplement: Supplementary file 1 [file ijms-26-07161-s001.zip › Additional file Table S1 .xlsx]

## Sheet: Sheet1
Table S1.ARR genes and their renaming
G.arboreum(A2)		G.raimondii(D5)		G.hirsutum(AD1)		G.barbadense(AD2)
Gene ID	Rename	Gene ID	Rename	Gene ID	Rename	Gene ID	Rename
XP_017642011.1	GaARR1	GWHPBISS000308	GrARR1	GhChrA01G0281	GhARR1	GB_A01G0283	GbARR1
XP_017641170.1	GaARR2	GWHPBISS000309	GrARR2	GhChrA01G0282	GhARR2	GB_A01G0284	GbARR2
XP_017642772.1	GaARR3	GWHPBISS003821	GrARR3	GhChrA03G0072	GhARR3	GB_A03G0072	GbARR3
XP_017616396.1	GaARR4	GWHPBISS004947	GrARR4	GhChrA03G0890	GhARR4	GB_A03G0809	GbARR4
XP_017649548.1	GaARR5	GWHPBISS008072	GrARR5	GhChrA03G1639	GhARR5	GB_A03G1452	GbARR5
XP_017613370.1	GaARR6	GWHPBISS008374	GrARR6	GhChrA03G1800	GhARR6	GB_A03G1584	GbARR6
XP_017616051.1	GaARR7	GWHPBISS008590	GrARR7	GhChrA04G1335	GhARR7	GB_A04G1242	GbARR7
XP_052883073.1	GaARR8	GWHPBISS010882	GrARR8	GhChrA05G0060	GhARR8	GB_A05G0061	GbARR8
XP_017613014.1	GaARR9	GWHPBISS011076	GrARR9	GhChrA05G0539	GhARR9	GB_A05G0529	GbARR9
XP_017630092.1	GaARR10	GWHPBISS012115	GrARR10	GhChrA05G0541	GhARR10	GB_A05G0530	GbARR10
XP_017628022.1	GaARR11	GWHPBISS013369	GrARR11	GhChrA05G0607	GhARR11	GB_A05G0598	GbARR11
XP_017627399.1	GaARR12	GWHPBISS014239	GrARR12	GhChrA05G1056	GhARR12	GB_A05G1016	GbARR12
XP_017607427.1	GaARR13	GWHPBISS014734	GrARR13	GhChrA05G2519	GhARR13	GB_A05G2392	GbARR13
XP_052883977.1	GaARR14	GWHPBISS014735	GrARR14	GhChrA05G3028	GhARR14	GB_A05G2840	GbARR14
XP_017605382.1	GaARR15	GWHPBISS014803	GrARR15	GhChrA05G3993	GhARR15	GB_A05G3674	GbARR15
XP_017643046.1	GaARR16	GWHPBISS015258	GrARR16	GhChrA05G4670	GhARR16	GB_A05G4305	GbARR16
XP_017644007.1	GaARR17	GWHPBISS016795	GrARR17	GhChrA05G4827	GhARR17	GB_A05G4460	GbARR17
XP_017644601.1	GaARR18	GWHPBISS017381	GrARR18	GhChrA06G0509	GhARR18	GB_A06G0502	GbARR18
XP_052886960.1	GaARR19	GWHPBISS020286	GrARR19	GhChrA07G0327	GhARR19	GB_A07G0294	GbARR19
XP_017633741.1	GaARR20	GWHPBISS023759	GrARR20	GhChrA07G1001	GhARR20	GB_A07G0933	GbARR20
XP_017628199.1	GaARR21	GWHPBISS024588	GrARR21	GhChrA07G1492	GhARR21	GB_A07G1375	GbARR21
XP_017625572.1	GaARR22	GWHPBISS025020	GrARR22	GhChrA08G1582	GhARR22	GB_A08G1399	GbARR22
XP_017624893.1	GaARR23	GWHPBISS025229	GrARR23	GhChrA08G2231	GhARR23	GB_A08G1957	GbARR23
XP_017625724.1	GaARR24	GWHPBISS026791	GrARR24	GhChrA08G2608	GhARR24	GB_A08G2304	GbARR24
XP_052874789.1	GaARR25	GWHPBISS029151	GrARR25	GhChrA08G3275	GhARR25	GB_A08G2959	GbARR25
XP_017610634.1	GaARR26	GWHPBISS030180	GrARR26	GhChrA09G1967	GhARR26	GB_A09G1888	GbARR26
XP_017621495.1	GaARR27	GWHPBISS030664	GrARR27	GhChrA09G2062	GhARR27	GB_A09G1978	GbARR27
XP_017649032.1	GaARR28	GWHPBISS031465	GrARR28	GhChrA09G2795	GhARR28	GB_A09G2669	GbARR28
XP_017648508.2	GaARR29	GWHPBISS034169	GrARR29	GhChrA10G2159	GhARR29	GB_A10G1966	GbARR29
XP_017648033.1	GaARR30	GWHPBISS034286	GrARR30	GhChrA10G2293	GhARR30	GB_A10G2087	GbARR30
XP_017648362.1	GaARR31	GWHPBISS035083	GrARR31	GhChrA10G2294	GhARR31	GB_A10G2099	GbARR31
XP_017648221.1	GaARR32	GWHPBISS037313	GrARR32	GhChrA10G2309	GhARR32	GB_A10G2145	GbARR32
XP_017608988.1	GaARR33	GWHPBISS038228	GrARR33	GhChrA10G2364	GhARR33	GB_A11G0159	GbARR33
XP_017627380.1	GaARR34	GWHPBISS038419	GrARR34	GhChrA11G0178	GhARR34	GB_A11G1066	GbARR34
XP_017628557.2	GaARR35	GWHPBISS038420	GrARR35	GhChrA11G1131	GhARR35	GB_A11G1178	GbARR35
XP_017635925.1	GaARR36	GWHPBISS038440	GrARR36	GhChrA11G1268	GhARR36	GB_A11G3788	GbARR36
XP_017614946.2	GaARR37	GWHPBISS038503	GrARR37	GhChrA11G4110	GhARR37	GB_A12G0527	GbARR37
XP_017635882.2	GaARR38	GWHPBISS039773	GrARR38	GhChrA12G0598	GhARR38	GB_A12G1262	GbARR38
XP_017636369.1	GaARR39	GWHPBISS040829	GrARR39	GhChrA12G1429	GhARR39	GB_A12G2406	GbARR39
XP_017608786.1	GaARR40	GWHPBISS040971	GrARR40	GhChrA12G2698	GhARR40	GB_A12G2756	GbARR40
XP_052879608.1	GaARR41	GWHPBISS042609	GrARR41	GhChrA12G3056	GhARR41	GB_A12G2905	GbARR41
XP_017618701.1	GaARR42	GWHPBISS043990	GrARR42	GhChrA12G3213	GhARR42	GB_A13G0043	GbARR42
XP_017617125.1	GaARR43	GWHPBISS044851	GrARR43	GhChrA13G0047	GhARR43	GB_A13G2233	GbARR43
		GWHPBISS045620	GrARR44	GhChrA13G2425	GhARR44	GB_D01G0281	GbARR44
		GWHPBISS046825	GrARR45	GhChrD01G0270	GhARR45	GB_D01G0282	GbARR45
		GWHPBISS047600	GrARR46	GhChrD01G0271	GhARR46	GB_D02G1591	GbARR46
		GWHPBISS048336	GrARR47	GhChrD02G1674	GhARR47	GB_D02G1742	GbARR47
		GWHPBISS048739	GrARR48	GhChrD02G1845	GhARR48	GB_D03G1099	GbARR48
		GWHPBISS048906	GrARR49	GhChrD03G1200	GhARR49	GB_D03G1921	GbARR49
		GWHPBISS049158	GrARR50	GhChrD03G2075	GhARR50	GB_D04G0003	GbARR50
		GWHPBISS051695	GrARR51	GhChrD04G0007	GhARR51	GB_D04G0164	GbARR51
		GWHPBISS052151	GrARR52	GhChrD04G0169	GhARR52	GB_D04G0887	GbARR52
		GWHPBISS052491	GrARR53	GhChrD04G0965	GhARR53	GB_D04G1621	GbARR53
				GhChrD04G1804	GhARR54	GB_D05G0060	GbARR54
				GhChrD05G0544	GhARR55	GB_D05G0522	GbARR55
				GhChrD05G0607	GhARR56	GB_D05G0523	GbARR56
				GhChrD05G1040	GhARR57	GB_D05G0588	GbARR57
				GhChrD05G2485	GhARR58	GB_D05G0992	GbARR58
				GhChrD05G2939	GhARR59	GB_D05G2397	GbARR59
				GhChrD06G0493	GhARR60	GB_D05G2832	GbARR60
				GhChrD07G0319	GhARR61	GB_D06G0496	GbARR61
				GhChrD07G0913	GhARR62	GB_D07G0301	GbARR62
				GhChrD07G0990	GhARR63	GB_D07G0863	GbARR63
				GhChrD07G1451	GhARR64	GB_D07G0939	GbARR64
				GhChrD08G1384	GhARR65	GB_D07G1378	GbARR65
				GhChrD08G2123	GhARR66	GB_D08G1273	GbARR66
				GhChrD08G2495	GhARR67	GB_D08G1951	GbARR67
				GhChrD08G3161	GhARR68	GB_D08G2294	GbARR68
				GhChrD09G1821	GhARR69	GB_D08G2951	GbARR69
				GhChrD09G1921	GhARR70	GB_D09G1729	GbARR70
				GhChrD09G2613	GhARR71	GB_D09G1825	GbARR71
				GhChrD10G2070	GhARR72	GB_D09G2506	GbARR72
				GhChrD10G2206	GhARR73	GB_D10G1958	GbARR73
				GhChrD10G2260	GhARR74	GB_D10G2078	GbARR74
				GhChrD11G0169	GhARR75	GB_D10G2079	GbARR75
				GhChrD11G1154	GhARR76	GB_D10G2128	GbARR76
				GhChrD11G1254	GhARR77
				GhChrD11G1281	GhARR78
				GhChrD11G4015	GhARR79
				GhChrD12G0561	GhARR80
				GhChrD12G1354	GhARR81
				GhChrD12G2549	GhARR82
				GhChrD12G2921	GhARR83
				GhChrD12G3078	GhARR84
				GhChrD13G0039	GhARR85
				GhChrD13G2305	GhARR86
