# Supplementary material for: Genomic Insights into ARR Genes: Key Role in Cotton Leaf Abscission Formation
Source: Int J Mol Sci. 2025 Jul 24;26(15):7161. doi: 10.3390/ijms26157161 (PMC12346069; doi:10.3390/ijms26157161)
Supplement: Supplementary file 1 [file ijms-26-07161-s001.zip › Table S2.xlsx]

## Sheet: Sheet1
Table 1. The information of ARR gene family in G. hirsutum.
Gene name	Gene ID	Chr	start (bp)	end (bp)	Exon	AA	MW(KDa)	PI	GRAVY	Subcellular localization
GhChrA01G0281	GhARR1	A01	2678426	2682336	6	678	74794	5.71	-0.487	nucl
GhChrA01G0282	GhARR2	A01	2684580	2686795	2	133	15201.6	5.74	-0.083	cyto
GhChrA03G0072	GhARR3	A03	826491	830398	11	537	60194.9	5.68	-0.708	nucl
GhChrA03G0890	GhARR4	A03	18748516	18753830	6	552	61872	5.58	-0.755	nucl
GhChrA03G1639	GhARR5	A03	85555999	85561462	6	669	72615.8	6.38	-0.345	nucl
GhChrA03G1800	GhARR6	A03	93666603	93670172	5	573	64369.7	5.12	-0.424	nucl
GhChrA04G1335	GhARR7	A04	80288157	80289969	4	236	26137.5	5.5	-0.531	nucl
GhChrA05G0060	GhARR8	A05	763173	765591	6	461	51522.9	5.49	-0.41	nucl
GhChrA05G0539	GhARR9	A05	5023434	5025343	5	334	37088.6	8.67	-0.415	nucl
GhChrA05G0541	GhARR10	A05	5052508	5056825	6	697	76256.7	5.6	-0.601	nucl
GhChrA05G0607	GhARR11	A05	5594362	5598572	6	659	72404.6	5.67	-0.437	nucl
GhChrA05G1056	GhARR12	A05	9257823	9262719	12	697	76622.2	7.32	-0.725	nucl
GhChrA05G2519	GhARR13	A05	24017748	24020954	4	140	15905.9	5.19	-0.605	nucl
GhChrA05G3028	GhARR14	A05	32508456	32509452	5	157	17456.2	5.46	-0.252	nucl
GhChrA05G3993	GhARR15	A05	87159414	87166238	8	590	63856.3	8.82	-0.91	nucl
GhChrA05G4670	GhARR16	A05	110461264	110462308	2	189	21241	5.2	-0.547	nucl
GhChrA05G4827	GhARR17	A05	112118541	112122143	4	281	31662.8	5.17	-0.511	nucl
GhChrA06G0509	GhARR18	A06	7800519	7805897	6	319	35003	4.69	-0.588	nucl
GhChrA07G0327	GhARR19	A07	3220111	3223672	6	665	72982.5	5.57	-0.521	nucl
GhChrA07G1001	GhARR20	A07	13963658	13965712	5	586	64910.4	6.23	-0.392	nucl
GhChrA07G1492	GhARR21	A07	26449123	26451025	5	463	52325	5.45	-0.234	nucl
GhChrA08G1582	GhARR22	A08	88096418	88097411	2	146	15829.2	4.88	-0.033	nucl
GhChrA08G2231	GhARR23	A08	111745857	111751093	12	553	61865.8	6.19	-0.647	nucl
GhChrA08G2608	GhARR24	A08	118873242	118873736	2	134	14988.4	5.54	-0.304	nucl
GhChrA08G3275	GhARR25	A08	126037817	126040819	6	661	72159.6	5.53	-0.44	nucl
GhChrA09G1967	GhARR26	A09	78066075	78072923	10	795	85928.4	8.27	-0.685	nucl
GhChrA09G2062	GhARR27	A09	79016942	79019083	5	210	22977.2	7.73	-0.375	nucl
GhChrA09G2795	GhARR28	A09	85867773	85871334	6	672	74057.4	5.96	-0.501	nucl
GhChrA10G2159	GhARR29	A10	99206899	99210771	6	683	74900.3	6.08	-0.493	nucl
GhChrA10G2293	GhARR30	A10	103526818	103536368	14	469	53482.8	6.63	-0.23	nucl
GhChrA10G2294	GhARR31	A10	103559944	103567122	5	150	16676.5	8.26	-0.219	nucl
GhChrA10G2309	GhARR32	A10	104054701	104055513	5	153	16909.8	6.14	-0.178	nucl
GhChrA10G2364	GhARR33	A10	105004802	105005805	2	185	20675.1	4.7	-0.557	nucl
GhChrA11G0178	GhARR34	A11	1515935	1520408	8	634	70038.3	6.69	-0.65	nucl
GhChrA11G1131	GhARR35	A11	10435437	10440437	9	653	73114.4	5.16	-0.688	nucl
GhChrA11G1268	GhARR36	A11	12153527	12155346	5	418	46813.2	5.32	-0.362	nucl
GhChrA11G4110	GhARR37	A11	123842224	123847960	10	764	82535.6	6.84	-0.689	nucl
GhChrA12G0598	GhARR38	A12	10492055	10496489	6	417	47042.1	6.03	-0.608	nucl
GhChrA12G1429	GhARR39	A12	79760627	79764915	5	314	35427.6	6.56	-0.332	nucl
GhChrA12G2698	GhARR40	A12	102734370	102738848	11	564	62317.2	6.07	-0.598	nucl
GhChrA12G3056	GhARR41	A12	106260366	106263791	8	637	71376.9	6.65	-0.708	nucl
GhChrA12G3213	GhARR42	A12	107594765	107599278	9	827	88427.1	5.63	-0.511	nucl
GhChrA13G0047	GhARR43	A13	469411	470199	3	167	19072.9	6.91	-0.44	nucl
GhChrA13G2425	GhARR44	A13	106173561	106177240	6	613	66632.2	6.6	-0.46	nucl
GhChrD01G0270	GhARR45	D01	2382770	2386736	6	676	74329.4	5.71	-0.477	nucl
GhChrD01G0271	GhARR46	D01	2388926	2391018	3	153	17113.8	6.07	-0.134	nucl
GhChrD02G1674	GhARR47	D02	53426610	53432395	6	669	72622.7	6.45	-0.355	nucl
GhChrD02G1845	GhARR48	D02	59191405	59194969	5	573	64292.7	5.12	-0.414	nucl
GhChrD03G1200	GhARR49	D03	38203289	38208562	6	552	61961.2	5.66	-0.743	nucl
GhChrD03G2075	GhARR50	D03	53959433	53964534	12	537	60024.3	5.54	-0.763	nucl
GhChrD04G0007	GhARR51	D04	132051	136629	8	705	78674.4	8.68	-0.716	nucl
GhChrD04G0169	GhARR52	D04	2189135	2190183	2	189	21255	5.1	-0.561	nucl
GhChrD04G0965	GhARR53	D04	17610588	17611709	2	131	14680.8	5.16	-0.24	nucl
GhChrD04G1804	GhARR54	D04	51909582	51911402	4	236	26113.4	5.5	-0.559	nucl
GhChrD05G0544	GhARR55	D05	4321303	4325663	6	698	76299.7	5.53	-0.604	nucl
GhChrD05G0607	GhARR56	D05	4829318	4833533	6	659	72339.6	5.6	-0.421	nucl
GhChrD05G1040	GhARR57	D05	8260192	8264008	11	698	76574	6.37	-0.71	nucl
GhChrD05G2485	GhARR58	D05	21762025	21765611	4	114	13163.9	5.15	-0.524	nucl
GhChrD05G2939	GhARR59	D05	27793271	27794281	5	162	18126	5.27	-0.23	nucl
GhChrD06G0493	GhARR60	D06	6634934	6637719	5	268	29476.6	4.95	-0.705	nucl
GhChrD07G0319	GhARR61	D07	3182635	3186156	6	665	72888.4	5.41	-0.509	nucl
GhChrD07G0913	GhARR62	D07	10108786	10127273	17	529	59016.8	8.73	-0.327	nucl
GhChrD07G0990	GhARR63	D07	11380805	11382861	5	586	64712.1	5.8	-0.379	nucl
GhChrD07G1451	GhARR64	D07	20214741	20216645	5	506	57338.7	5.26	-0.213	nucl
GhChrD08G1384	GhARR65	D08	40463818	40464824	2	146	15834.2	4.87	-0.042	nucl
GhChrD08G2123	GhARR66	D08	59150118	59155806	12	553	61963.8	6.26	-0.699	nucl
GhChrD08G2495	GhARR67	D08	64813448	64813940	2	134	15043.5	5.94	-0.303	nucl
GhChrD08G3161	GhARR68	D08	71500336	71503327	6	603	65704.3	6.1	-0.482	nucl
GhChrD09G1821	GhARR69	D09	47562517	47569002	10	787	85303.7	7.11	-0.677	nucl
GhChrD09G1921	GhARR70	D09	48497826	48499964	5	209	22858	6.45	-0.385	nucl
GhChrD09G2613	GhARR71	D09	54601643	54606781	7	672	74092.4	5.96	-0.506	nucl
GhChrD10G2070	GhARR72	D10	52520454	52524307	6	681	74829.1	6.16	-0.521	nucl
GhChrD10G2206	GhARR73	D10	55838209	55839019	5	153	16866.7	5.73	-0.12	nucl
GhChrD10G2260	GhARR74	D10	56657409	56658423	2	185	20580	4.65	-0.549	nucl
GhChrD11G0169	GhARR75	D11	1420840	1424685	8	634	70132.3	7.56	-0.696	nucl
GhChrD11G1154	GhARR76	D11	9514401	9517918	8	639	71601.5	5.36	-0.521	nucl
GhChrD11G1254	GhARR77	D11	10581498	10585742	7	220	24971.2	6.76	0.011	nucl
GhChrD11G1281	GhARR78	D11	10907922	10909755	5	432	48139.7	5.19	-0.311	nucl
GhChrD11G4015	GhARR79	D11	73437043	73447903	10	747	80813.8	8.54	-0.699	nucl
GhChrD12G0561	GhARR80	D12	8097696	8102256	6	417	47027.2	5.99	-0.601	nucl
GhChrD12G1354	GhARR81	D12	39640054	39644354	5	314	35309.5	6.8	-0.3	nucl
GhChrD12G2549	GhARR82	D12	57241353	57246995	12	567	62755.7	6.03	-0.58	nucl
GhChrD12G2921	GhARR83	D12	60516780	60520165	8	635	70918.2	6.67	-0.742	nucl
GhChrD12G3078	GhARR84	D12	61904553	61908862	8	797	85121.7	5.98	-0.467	nucl
GhChrD13G0039	GhARR85	D13	402190	402972	3	166	18847.7	6.31	-0.364	nucl
GhChrD13G2305	GhARR86	D13	59124567	59128269	6	615	67196.9	6.32	-0.458	nucl
