# Supplementary material for: Genomic Insights into ARR Genes: Key Role in Cotton Leaf Abscission Formation
Source: Int J Mol Sci. 2025 Jul 24;26(15):7161. doi: 10.3390/ijms26157161 (PMC12346069; doi:10.3390/ijms26157161)
Supplement: Supplementary file 1 [file ijms-26-07161-s001.zip › Table S3.xlsx]

## Sheet: 串联复制
Tandem Duplication ARR gene pairs in upland cotton.
Seq_1	Seq_2	Ka	Ks	Ka_Ks
GhARR1	GhARR2	0.2784273457941468	0.6361190425916554	0.4376969201547358
GhARR30	GhARR31	0.02614010955079752	0.041247506810586664	0.6337379291998407
GhARR45	GhARR46	0.17516512244619278	0.5412874424960474	0.32360832469796647

## Sheet: 片段复制
Segmental Duplication ARR gene pairs in upland cotton.
Seq_1	Seq_2	Ka	Ks	Ka_Ks
GhARR1	GhARR36	0.512296608960811	1.669817799021355	0.30679790888626124
GhARR1	GhARR45	0.010278533463403404	0.05633277513525007	0.1824609818835579
GhARR3	GhARR23	0.12582579991616571	0.4616988170147695	0.27252788025259467
GhARR3	GhARR40	0.11812860892839469	0.543694841779847	0.21727005638252378
GhARR6	GhARR48	0.008231561801858075	0.04106865298038451	0.20043418043902464
GhARR13	GhARR18	0.12101246483003475	0.5580714357829277	0.21684045638398308
GhARR13	GhARR60	0.12203371329106127	0.5039244510193255	0.24216668400236305
GhARR9	GhARR61	0.13914241569866603	0.4584103483479437	0.3035324490385497
GhARR21	GhARR36	0.24540968340631217	0.5655455387433631	0.4339344342660897
GhARR19	GhARR55	0.1071753421682492	0.46351991256888053	0.23122057815007593
GhARR19	GhARR61	0.010699414135641747	0.05031125569037651	0.21266442248008371
GhARR20	GhARR63	0.02384849748852223	0.05245746849541905	0.45462539791840784
GhARR21	GhARR64	0.013176809521055953	0.028926991966229124	0.455519520883445
GhARR29	GhARR71	0.1043908223014215	0.7150380203530117	0.14599338682701674
GhARR29	GhARR72	0.012019234559010326	0.04115317942368479	0.2920608985096526
GhARR32	GhARR73	0.011286363937036024	0.0613107162355471	0.18408468584309814
GhARR33	GhARR74	0.009245109360493891	0.05189389249740932	0.17815409319999326
GhARR33	GhARR85	0.1527326490715937	0.67698925016461	0.22560572274147153
GhARR34	GhARR41	0.19576842243254944	0.6259914660396085	0.3127333726625636
GhARR36	GhARR45	0.51028356613875	1.7352608982226303	0.29406734552793556
GhARR37	GhARR57	0.42556348654086484	1.8235402570480477	0.23337213691666356
GhARR36	GhARR64	0.251633300824483	0.5530191515299147	0.4550173355268896
GhARR37	GhARR69	0.13940777987858835	0.4338762058801139	0.32130773245746663
GhARR34	GhARR75	0.028124008392398155	0.054750669663367904	0.513674235681817
GhARR35	GhARR76	0.03252263768294424	0.06281696537989055	0.5177365300323093
GhARR36	GhARR78	0.009336220144925939	0.0323791288989065	0.2883406831009972
GhARR37	GhARR79	0.024639259363685575	0.04275967025840519	0.5762265989140147
GhARR34	GhARR76	0.5275000299376256	1.8607145223774468	0.2834932621816889
GhARR34	GhARR83	0.1834485077320414	0.6216708368307529	0.2950894538776386
GhARR40	GhARR50	0.11738416521770767	0.568983451987881	0.2063050600287192
GhARR40	GhARR66	0.10999628102111142	0.41575831047039435	0.26456784687396917
GhARR41	GhARR75	0.18685687972125134	0.579535765828386	0.32242510426282134
GhARR41	GhARR76	0.531897037270965	1.4906005315110662	0.35683405850644984
GhARR39	GhARR81	0.02933334758746932	0.048718422206079186	0.6020997039557049
GhARR40	GhARR82	0.016934651461436193	0.049175552565993395	0.344371350758285
GhARR41	GhARR83	0.028755875428247243	0.0552204161649128	0.5207471697129078
GhARR42	GhARR84	0.011684212572180571	0.04725972587155061	0.24723403186759127
GhARR38	GhARR80	0.01549508500978779	0.053136347514511975	0.29160990046513746
GhARR43	GhARR52	0.10826270130772342	0.6825334615329025	0.15861889183363423
GhARR44	GhARR56	0.12849767756618788	0.44606260122751873	0.2880709506077743
GhARR43	GhARR74	0.1485633873444091	0.6624685972763324	0.22425725227612495
GhARR44	GhARR86	0.010967823263912026	0.04847410477163448	0.2262614918951541
GhARR43	GhARR85	0.010416834120500363	0.06566691826823982	0.15863138388722778
GhARR52	GhARR85	0.10083671367741645	0.7638834475916687	0.13200536547208752
