# Supplementary material for: Genomic Insights into ARR Genes: Key Role in Cotton Leaf Abscission Formation
Source: Int J Mol Sci. 2025 Jul 24;26(15):7161. doi: 10.3390/ijms26157161 (PMC12346069; doi:10.3390/ijms26157161)
Supplement: Supplementary file 1 [file ijms-26-07161-s001.zip › Table S4.xlsx]

## Sheet: Gb_Gh
Orthologous gene pairs
GhARR1	GbARR1
GhARR2	GbARR2
GhARR26	GbARR1
GhARR27	GbARR2
GhARR41	GbARR1
GhARR3	GbARR3
GhARR4	GbARR4
GhARR3	GbARR5
GhARR4	GbARR6
GhARR23	GbARR3
GhARR40	GbARR3
GhARR29	GbARR6
GhARR49	GbARR4
GhARR50	GbARR3
GhARR66	GbARR3
GhARR82	GbARR3
GhARR5	GbARR7
GhARR30	GbARR7
GhARR8	GbARR8
GhARR6	GbARR9
GhARR8	GbARR11
GhARR12	GbARR12
GhARR13	GbARR13
GhARR9	GbARR14
GhARR15	GbARR15
GhARR16	GbARR16
GhARR17	GbARR17
GhARR18	GbARR13
GhARR10	GbARR9
GhARR15	GbARR9
GhARR26	GbARR12
GhARR20	GbARR14
GhARR33	GbARR16
GhARR43	GbARR16
GhARR25	GbARR11
GhARR52	GbARR16
GhARR51	GbARR17
GhARR31	GbARR9
GhARR32	GbARR11
GhARR57	GbARR12
GhARR58	GbARR13
GhARR33	GbARR14
GhARR32	GbARR10
GhARR60	GbARR13
GhARR34	GbARR9
GhARR39	GbARR9
GhARR69	GbARR12
GhARR43	GbARR14
GhARR74	GbARR16
GhARR85	GbARR16
GhARR48	GbARR11
GhARR13	GbARR18
GhARR18	GbARR18
GhARR58	GbARR18
GhARR60	GbARR18
GhARR6	GbARR19
GhARR8	GbARR19
GhARR10	GbARR19
GhARR11	GbARR20
GhARR12	GbARR21
GhARR15	GbARR19
GhARR21	GbARR21
GhARR31	GbARR19
GhARR34	GbARR19
GhARR35	GbARR20
GhARR36	GbARR21
GhARR39	GbARR19
GhARR44	GbARR21
GhARR3	GbARR23
GhARR6	GbARR25
GhARR10	GbARR25
GhARR13	GbARR22
GhARR23	GbARR23
GhARR14	GbARR24
GhARR15	GbARR25
GhARR40	GbARR23
GhARR50	GbARR23
GhARR31	GbARR25
GhARR34	GbARR25
GhARR66	GbARR23
GhARR38	GbARR24
GhARR39	GbARR25
GhARR37	GbARR22
GhARR82	GbARR23
GhARR12	GbARR26
GhARR26	GbARR26
GhARR16	GbARR27
GhARR17	GbARR28
GhARR18	GbARR28
GhARR37	GbARR26
GhARR69	GbARR26
GhARR40	GbARR27
GhARR41	GbARR28
GhARR42	GbARR28
GhARR44	GbARR28
GhARR79	GbARR26
GhARR9	GbARR31
GhARR16	GbARR32
GhARR17	GbARR29
GhARR18	GbARR29
GhARR30	GbARR30
GhARR20	GbARR31
GhARR33	GbARR32
GhARR43	GbARR32
GhARR52	GbARR32
GhARR33	GbARR31
GhARR41	GbARR29
GhARR42	GbARR29
GhARR43	GbARR31
GhARR74	GbARR32
GhARR85	GbARR32
GhARR12	GbARR35
GhARR34	GbARR33
GhARR35	GbARR34
GhARR21	GbARR35
GhARR37	GbARR36
GhARR41	GbARR33
GhARR41	GbARR34
GhARR36	GbARR35
GhARR69	GbARR36
GhARR75	GbARR33
GhARR76	GbARR34
GhARR44	GbARR35
GhARR79	GbARR36
GhARR83	GbARR33
GhARR83	GbARR34
GhARR3	GbARR39
GhARR23	GbARR39
GhARR34	GbARR40
GhARR22	GbARR37
GhARR23	GbARR38
GhARR40	GbARR39
GhARR41	GbARR40
GhARR24	GbARR41
GhARR50	GbARR39
GhARR66	GbARR39
GhARR75	GbARR40
GhARR76	GbARR40
GhARR46	GbARR38
GhARR82	GbARR39
GhARR83	GbARR40
GhARR47	GbARR41
GhARR45	GbARR37
GhARR16	GbARR42
GhARR8	GbARR43
GhARR33	GbARR42
GhARR43	GbARR42
GhARR25	GbARR43
GhARR52	GbARR42
GhARR32	GbARR43
GhARR74	GbARR42
GhARR48	GbARR43
GhARR85	GbARR42
GhARR1	GbARR44
GhARR2	GbARR45
GhARR26	GbARR44
GhARR27	GbARR45
GhARR41	GbARR44
GhARR3	GbARR46
GhARR4	GbARR47
GhARR28	GbARR46
GhARR29	GbARR47
GhARR4	GbARR48
GhARR3	GbARR49
GhARR23	GbARR49
GhARR40	GbARR49
GhARR49	GbARR48
GhARR50	GbARR49
GhARR66	GbARR49
GhARR82	GbARR49
GhARR5	GbARR53
GhARR15	GbARR52
GhARR17	GbARR50
GhARR16	GbARR51
GhARR33	GbARR51
GhARR43	GbARR51
GhARR51	GbARR50
GhARR52	GbARR51
GhARR30	GbARR53
GhARR74	GbARR51
GhARR85	GbARR51
GhARR8	GbARR54
GhARR6	GbARR55
GhARR8	GbARR57
GhARR12	GbARR58
GhARR13	GbARR59
GhARR9	GbARR60
GhARR18	GbARR59
GhARR10	GbARR55
GhARR15	GbARR55
GhARR20	GbARR60
GhARR25	GbARR57
GhARR31	GbARR55
GhARR32	GbARR57
GhARR57	GbARR58
GhARR58	GbARR59
GhARR33	GbARR60
GhARR60	GbARR59
GhARR34	GbARR55
GhARR39	GbARR55
GhARR43	GbARR60
GhARR48	GbARR57
GhARR13	GbARR61
GhARR18	GbARR61
GhARR58	GbARR61
GhARR60	GbARR61
GhARR6	GbARR62
GhARR8	GbARR62
GhARR10	GbARR62
GhARR11	GbARR64
GhARR12	GbARR65
GhARR15	GbARR62
GhARR21	GbARR65
GhARR31	GbARR62
GhARR34	GbARR62
GhARR35	GbARR64
GhARR36	GbARR65
GhARR39	GbARR62
GhARR44	GbARR65
GhARR3	GbARR67
GhARR6	GbARR69
GhARR10	GbARR69
GhARR23	GbARR67
GhARR14	GbARR68
GhARR15	GbARR69
GhARR13	GbARR66
GhARR40	GbARR67
GhARR50	GbARR67
GhARR31	GbARR69
GhARR34	GbARR69
GhARR37	GbARR66
GhARR66	GbARR67
GhARR38	GbARR68
GhARR39	GbARR69
GhARR82	GbARR67
GhARR12	GbARR70
GhARR26	GbARR70
GhARR16	GbARR71
GhARR17	GbARR72
GhARR18	GbARR72
GhARR69	GbARR70
GhARR40	GbARR71
GhARR41	GbARR72
GhARR42	GbARR72
GhARR44	GbARR72
GhARR9	GbARR74
GhARR16	GbARR76
GhARR17	GbARR73
GhARR18	GbARR73
GhARR30	GbARR74
GhARR33	GbARR76
GhARR43	GbARR76
GhARR52	GbARR76
GhARR33	GbARR74
GhARR41	GbARR73
GhARR42	GbARR73
GhARR43	GbARR74
GhARR74	GbARR76
GhARR85	GbARR76

## Sheet: Gh_Gr
Orthologous gene pairs
GhARR9	GrARR13
GhARR9	GrARR20
GhARR9	GrARR28
GhARR86	GrARR13
GhARR86	GrARR15
GhARR86	GrARR53
GhARR85	GrARR37
GhARR85	GrARR50
GhARR85	GrARR9
GhARR84	GrARR49
GhARR83	GrARR38
GhARR83	GrARR48
GhARR82	GrARR26
GhARR82	GrARR3
GhARR82	GrARR47
GhARR81	GrARR45
GhARR80	GrARR44
GhARR8	GrARR12
GhARR79	GrARR16
GhARR79	GrARR29
GhARR79	GrARR43
GhARR78	GrARR23
GhARR78	GrARR40
GhARR76	GrARR39
GhARR75	GrARR38
GhARR75	GrARR48
GhARR74	GrARR37
GhARR74	GrARR50
GhARR74	GrARR9
GhARR73	GrARR18
GhARR73	GrARR36
GhARR72	GrARR31
GhARR72	GrARR33
GhARR71	GrARR31
GhARR71	GrARR33
GhARR71	GrARR40
GhARR70	GrARR30
GhARR7	GrARR11
GhARR69	GrARR29
GhARR69	GrARR43
GhARR68	GrARR13
GhARR68	GrARR20
GhARR68	GrARR28
GhARR67	GrARR27
GhARR66	GrARR26
GhARR66	GrARR3
GhARR66	GrARR47
GhARR65	GrARR25
GhARR64	GrARR23
GhARR64	GrARR40
GhARR63	GrARR21
GhARR61	GrARR13
GhARR61	GrARR20
GhARR61	GrARR28
GhARR60	GrARR17
GhARR60	GrARR19
GhARR6	GrARR5
GhARR59	GrARR18
GhARR59	GrARR36
GhARR57	GrARR16
GhARR56	GrARR15
GhARR56	GrARR53
GhARR55	GrARR13
GhARR55	GrARR20
GhARR55	GrARR28
GhARR54	GrARR11
GhARR52	GrARR37
GhARR52	GrARR50
GhARR52	GrARR9
GhARR51	GrARR8
GhARR50	GrARR26
GhARR50	GrARR3
GhARR50	GrARR47
GhARR49	GrARR4
GhARR48	GrARR5
GhARR47	GrARR6
GhARR46	GrARR2
GhARR45	GrARR1
GhARR44	GrARR13
GhARR44	GrARR15
GhARR44	GrARR53
GhARR43	GrARR37
GhARR43	GrARR50
GhARR43	GrARR9
GhARR42	GrARR49
GhARR41	GrARR38
GhARR41	GrARR48
GhARR40	GrARR26
GhARR40	GrARR3
GhARR40	GrARR47
GhARR4	GrARR4
GhARR39	GrARR45
GhARR38	GrARR44
GhARR37	GrARR43
GhARR36	GrARR23
GhARR36	GrARR40
GhARR35	GrARR39
GhARR34	GrARR38
GhARR34	GrARR48
GhARR33	GrARR37
GhARR33	GrARR50
GhARR33	GrARR9
GhARR32	GrARR18
GhARR32	GrARR36
GhARR30	GrARR34
GhARR3	GrARR26
GhARR3	GrARR3
GhARR3	GrARR47
GhARR29	GrARR31
GhARR29	GrARR33
GhARR28	GrARR31
GhARR28	GrARR33
GhARR28	GrARR40
GhARR27	GrARR30
GhARR26	GrARR29
GhARR25	GrARR13
GhARR25	GrARR20
GhARR25	GrARR28
GhARR24	GrARR27
GhARR23	GrARR26
GhARR23	GrARR3
GhARR23	GrARR47
GhARR22	GrARR25
GhARR21	GrARR23
GhARR21	GrARR40
GhARR20	GrARR21
GhARR2	GrARR2
GhARR19	GrARR13
GhARR19	GrARR20
GhARR19	GrARR28
GhARR18	GrARR17
GhARR18	GrARR19
GhARR17	GrARR8
GhARR16	GrARR37
GhARR16	GrARR50
GhARR16	GrARR9
GhARR15	GrARR10
GhARR14	GrARR18
GhARR14	GrARR36
GhARR13	GrARR17
GhARR13	GrARR19
GhARR12	GrARR16
GhARR12	GrARR29
GhARR11	GrARR15
GhARR11	GrARR53
GhARR10	GrARR15
GhARR1	GrARR1

## Sheet: Gh_Ga
Orthologous gene pairs
GhARR4	GaARR1
GhARR49	GaARR1
GhARR9	GaARR10
GhARR19	GaARR10
GhARR25	GaARR10
GhARR55	GaARR10
GhARR61	GaARR10
GhARR68	GaARR10
GhARR86	GaARR10
GhARR11	GaARR12
GhARR10	GaARR12
GhARR44	GaARR12
GhARR56	GaARR12
GhARR86	GaARR12
GhARR13	GaARR14
GhARR18	GaARR14
GhARR60	GaARR14
GhARR14	GaARR15
GhARR32	GaARR15
GhARR59	GaARR15
GhARR73	GaARR15
GhARR13	GaARR16
GhARR18	GaARR16
GhARR60	GaARR16
GhARR24	GaARR17
GhARR67	GaARR17
GhARR21	GaARR19
GhARR36	GaARR19
GhARR64	GaARR19
GhARR78	GaARR19
GhARR1	GaARR2
GhARR45	GaARR2
GhARR20	GaARR20
GhARR63	GaARR20
GhARR9	GaARR21
GhARR19	GaARR21
GhARR25	GaARR21
GhARR55	GaARR21
GhARR61	GaARR21
GhARR68	GaARR21
GhARR9	GaARR22
GhARR19	GaARR22
GhARR25	GaARR22
GhARR55	GaARR22
GhARR61	GaARR22
GhARR68	GaARR22
GhARR22	GaARR24
GhARR65	GaARR24
GhARR27	GaARR26
GhARR70	GaARR26
GhARR28	GaARR27
GhARR29	GaARR27
GhARR71	GaARR27
GhARR72	GaARR27
GhARR1	GaARR28
GhARR28	GaARR28
GhARR29	GaARR28
GhARR45	GaARR28
GhARR71	GaARR28
GhARR72	GaARR28
GhARR30	GaARR29
GhARR14	GaARR31
GhARR32	GaARR31
GhARR59	GaARR31
GhARR73	GaARR31
GhARR16	GaARR32
GhARR33	GaARR32
GhARR43	GaARR32
GhARR52	GaARR32
GhARR74	GaARR32
GhARR85	GaARR32
GhARR35	GaARR34
GhARR76	GaARR34
GhARR21	GaARR35
GhARR28	GaARR35
GhARR36	GaARR35
GhARR64	GaARR35
GhARR71	GaARR35
GhARR78	GaARR35
GhARR38	GaARR36
GhARR80	GaARR36
GhARR39	GaARR37
GhARR81	GaARR37
GhARR3	GaARR39
GhARR23	GaARR39
GhARR40	GaARR39
GhARR50	GaARR39
GhARR66	GaARR39
GhARR82	GaARR39
GhARR6	GaARR4
GhARR48	GaARR4
GhARR34	GaARR40
GhARR41	GaARR40
GhARR75	GaARR40
GhARR83	GaARR40
GhARR42	GaARR41
GhARR84	GaARR41
GhARR16	GaARR42
GhARR33	GaARR42
GhARR43	GaARR42
GhARR52	GaARR42
GhARR74	GaARR42
GhARR85	GaARR42
GhARR11	GaARR43
GhARR44	GaARR43
GhARR56	GaARR43
GhARR86	GaARR43
GhARR5	GaARR5
GhARR17	GaARR6
GhARR51	GaARR6
GhARR16	GaARR7
GhARR33	GaARR7
GhARR43	GaARR7
GhARR52	GaARR7
GhARR74	GaARR7
GhARR85	GaARR7
GhARR7	GaARR9
GhARR54	GaARR9
