# Supplementary material for: Genomic Insights into ARR Genes: Key Role in Cotton Leaf Abscission Formation
Source: Int J Mol Sci. 2025 Jul 24;26(15):7161. doi: 10.3390/ijms26157161 (PMC12346069; doi:10.3390/ijms26157161)
Supplement: Supplementary file 1 [file ijms-26-07161-s001.zip › Table S5.xls]

## Sheet: Gh_Gb
	Orthologous gene pairs between Upland cotton and barbadense.
Seq_1	Seq_2	Ka	Ks	Ka_Ks
GhARR8	GbARR8	0.00186596	0.0130226	0.143287
GhARR12	GbARR12	0.010672	0.00889874	1.19927
GhARR26	GbARR12	0.399976	1.21014	0.33052
GhARR57	GbARR12	0.0318616	0.0490339	0.649788
GhARR69	GbARR12	0.411002	1.21635	0.337898
GhARR13	GbARR13	0	0.0113639	0
GhARR18	GbARR13	0.116611	0.43771	0.266411
GhARR58	GbARR13	0.136003	0.178539	0.761754
GhARR60	GbARR13	0.114615	0.415403	0.275914
GhARR15	GbARR15	0.00579713	0	0
GhARR16	GbARR16	0	0	0
GhARR33	GbARR16	0.105052	0.782219	0.1343
GhARR43	GbARR16	0.108238	0.753966	0.143558
GhARR52	GbARR16	0.00452917	0.0414184	0.109352
GhARR74	GbARR16	0.109505	0.797701	0.137276
GhARR85	GbARR16	0.100813	0.84473	0.119344
GhARR17	GbARR17	0	0.00432122	0
GhARR51	GbARR17	0.00181984	0.00215595	0.844101
GhARR13	GbARR18	0.121012	0.558071	0.21684
GhARR18	GbARR18	0.0630847	0.0829603	0.760421
GhARR58	GbARR18	0.275129	0.7571	0.363398
GhARR60	GbARR18	0.0127833	0.0539693	0.236862
GhARR12	GbARR26	0.386063	1.29944	0.297101
GhARR26	GbARR26	0.00107851	0.00378848	0.28468
GhARR37	GbARR26	0.148082	0.436038	0.339609
GhARR69	GbARR26	0.0154077	0.049198	0.313178
GhARR79	GbARR26	0.144537	0.422262	0.342293
GhARR37	GbARR36	0.00600063	0.00831321	0.721819
GhARR69	GbARR36	0.143726	0.403947	0.355805
GhARR79	GbARR36	0.0261173	0.0380833	0.685795
GhARR3	GbARR39	0.118129	0.543695	0.21727
GhARR23	GbARR39	0.117463	0.406351	0.289068
GhARR40	GbARR39	0.00152304	0.0026537	0.57393
GhARR50	GbARR39	0.117384	0.568983	0.206305
GhARR66	GbARR39	0.108611	0.418646	0.259433
GhARR82	GbARR39	0.0169303	0.0463995	0.364881
GhARR34	GbARR40	0.197998	0.624292	0.317157
GhARR41	GbARR40	0.0013369	0	0
GhARR75	GbARR40	0.186139	0.571054	0.325957
GhARR76	GbARR40	0.530588	1.49041	0.356002
GhARR83	GbARR40	0.0280486	0.0552898	0.507302
GhARR16	GbARR42	0.108238	0.753966	0.143558
GhARR33	GbARR42	0.159651	0.557851	0.286189
GhARR43	GbARR42	0	0	0
GhARR52	GbARR42	0.108263	0.682533	0.158619
GhARR74	GbARR42	0.148563	0.662469	0.224257
GhARR85	GbARR42	0.0104168	0.0656669	0.158631
GhARR15	GbARR52	0.0190813	0.0484039	0.394209
GhARR8	GbARR54	0.0255888	0.0604862	0.423053
GhARR12	GbARR58	0.0174327	0.0331119	0.526479
GhARR57	GbARR58	0.000614251	0.00215208	0.285422
GhARR13	GbARR59	0	0.0113639	0
GhARR18	GbARR59	0.116611	0.43771	0.266411
GhARR58	GbARR59	0.136003	0.178539	0.761754
GhARR60	GbARR59	0.114615	0.415403	0.275914
GhARR13	GbARR61	0.125462	0.506623	0.247644
GhARR18	GbARR61	0.0786305	0.128486	0.611976
GhARR58	GbARR61	0.275129	0.838077	0.328286
GhARR60	GbARR61	0.00317461	0	0
GhARR12	GbARR70	0.389324	1.31573	0.295901
GhARR26	GbARR70	0.0165197	0.049206	0.335726
GhARR69	GbARR70	0	0.00382166	0

## Sheet: Gh-Gr
Orthologous gene pairs between Upland cotton and G. raimondii.
Seq_1	Seq_2	Ka	Ks	Ka_Ks
GhARR1	GrARR1	0.0115412	0.0468554	0.246314
GhARR2	GrARR2	0.152996	0.233433	0.655417
GhARR7	GrARR11	0.00752122	0.0789403	0.0952772
GhARR8	GrARR12	0.0246059	0.0536692	0.458475
GhARR9	GrARR13	0.0153908	0.0237174	0.648924
GhARR9	GrARR20	0.141714	0.43736	0.324022
GhARR9	GrARR28	0.146791	0.506048	0.290072
GhARR10	GrARR15	0.425792	1.85783	0.229187
GhARR11	GrARR15	0.0130765	0.0305565	0.427945
GhARR11	GrARR53	0.125567	0.474132	0.264836
GhARR12	GrARR16	0.0180535	0.0264199	0.683329
GhARR12	GrARR29	0.397497	1.36057	0.292154
GhARR13	GrARR17	0	0.0113639	0
GhARR13	GrARR19	0.121012	0.606969	0.199372
GhARR14	GrARR18	0.00549957	0.0387183	0.142041
GhARR14	GrARR36	0.102537	0.977144	0.104935
GhARR15	GrARR10	0.0183226	0.0457746	0.400279
GhARR16	GrARR9	0.0045343	0.0497764	0.0910935
GhARR16	GrARR37	0.10346	0.827458	0.125034
GhARR16	GrARR50	0.103741	0.847109	0.122465
GhARR17	GrARR8	0.00122337	0.00217313	0.562952
GhARR18	GrARR17	0.115995	0.432449	0.268228
GhARR18	GrARR19	0.0748234	0.118858	0.62952
GhARR19	GrARR13	0.098712	0.52474	0.188116
GhARR19	GrARR20	0.00909742	0.0419935	0.216639
GhARR19	GrARR28	0.180924	0.498491	0.362944
GhARR20	GrARR21	0.0192639	0.0540531	0.356389
GhARR21	GrARR23	0.0160077	0.0291387	0.549363
GhARR21	GrARR40	0.226839	0.612208	0.370525
GhARR26	GrARR29	0.0176893	0.0451781	0.391547
GhARR27	GrARR30	0.0126764	0.0412003	0.307676
GhARR28	GrARR40	0.527977	1.69906	0.310746
GhARR28	GrARR31	0.0121915	0.0862537	0.141344
GhARR28	GrARR33	0.101039	0.693137	0.145771
GhARR37	GrARR43	0.0264163	0.044942	0.587788
GhARR38	GrARR44	0.0154951	0.0531363	0.29161
GhARR39	GrARR45	0.0293197	0.0437726	0.669819
GhARR47	GrARR6	0.00388728	0.00436524	0.890508
GhARR48	GrARR5	0.00223811	0.00266017	0.841343
GhARR49	GrARR4	0.00311567	0.0191879	0.162377
GhARR50	GrARR3	0.00320086	0.0140717	0.227468
GhARR50	GrARR26	0.119645	0.449144	0.266383
GhARR50	GrARR47	0.12037	0.547651	0.219793
GhARR51	GrARR8	0.00306279	0	0
GhARR52	GrARR9	0.00453174	0.00808633	0.560419
GhARR52	GrARR37	0.109352	0.861048	0.126998
GhARR52	GrARR50	0.103765	0.765901	0.135481
GhARR54	GrARR11	0.001875	0.0233482	0.0803061
GhARR55	GrARR13	0.0702469	0.222674	0.31547
GhARR55	GrARR20	0.11098	0.466621	0.237837
GhARR55	GrARR28	0.138729	0.464266	0.298814
GhARR56	GrARR15	0.00324887	0.00693379	0.468556
GhARR56	GrARR53	0.125754	0.476808	0.263741
GhARR57	GrARR16	0.00554275	0.00649004	0.85404
GhARR59	GrARR18	0	0	0
GhARR59	GrARR36	0.0978298	1.16345	0.0840856
GhARR60	GrARR17	0.11401	0.425956	0.267657
GhARR60	GrARR19	0	0.0120727	0
GhARR61	GrARR13	0.101277	0.554612	0.182609
GhARR61	GrARR20	0.00421099	0.0125741	0.334894
GhARR61	GrARR28	0.184318	0.55916	0.329635
GhARR63	GrARR21	0.00687246	0.0131901	0.521034
GhARR64	GrARR23	0.0232577	0.0253742	0.916586
GhARR64	GrARR40	0.232984	0.598963	0.388979
GhARR69	GrARR29	0.00383352	0.0115313	0.332445
GhARR69	GrARR43	0.136727	0.414238	0.330068
GhARR70	GrARR30	0.00630697	0.0135139	0.466704
GhARR71	GrARR31	0.00445814	0.0114201	0.390377
GhARR71	GrARR33	0.103278	0.678552	0.152203
GhARR71	GrARR40	0.502081	1.59516	0.314753
GhARR79	GrARR16	0.423215	1.9584	0.216102
GhARR79	GrARR29	0.138632	0.407076	0.340556
GhARR79	GrARR43	0.00520308	0.00198183	2.62539
GhARR80	GrARR44	0.00204743	0	0
GhARR81	GrARR45	0.00275609	0.00466564	0.59072

## Sheet: Gh-Ga
Orthologous gene pairs between Upland cotton and G. arboreum.
Seq_1	Seq_2	Ka	Ks	Ka_Ks
GhARR1	GaARR2	0.155554	0.434373	0.358111
GhARR1	GaARR28	0.122064	0.627549	0.194508
GhARR7	GaARR9	0.00374533	0.0235313	0.159163
GhARR9	GaARR10	0.015025	0.0380821	0.394542
GhARR9	GaARR21	0.129626	0.453603	0.28577
GhARR9	GaARR22	0.142104	0.512667	0.277186
GhARR10	GaARR12	0.419365	1.97732	0.212087
GhARR11	GaARR12	0.00454891	0.00695254	0.654281
GhARR11	GaARR43	0.125846	0.476114	0.264319
GhARR12	GaARR25	0.402722	1.3077	0.307962
GhARR19	GaARR10	0.163887	0.431308	0.379975
GhARR19	GaARR21	0.00193434	0.00453773	0.426279
GhARR19	GaARR22	0.16384	0.510888	0.320697
GhARR20	GaARR20	0.00226444	0.00259404	0.87294
GhARR21	GaARR19	0.00849191	0.0181004	0.469155
GhARR21	GaARR35	0.242894	0.570897	0.425459
GhARR26	GaARR25	0.00703867	0.0250315	0.281192
GhARR27	GaARR26	0.00840198	0	0
GhARR38	GaARR36	0.0051291	0.00736654	0.69627
GhARR39	GaARR37	0.00410491	0.00479618	0.855872
GhARR40	GaARR39	0.0022863	0.00531211	0.430394
GhARR41	GaARR40	0.00270957	0.00733353	0.369477
GhARR42	GaARR41	0.0108829	0.013757	0.791081
GhARR43	GaARR7	0.108263	0.728761	0.148557
GhARR43	GaARR32	0.141793	0.664201	0.213479
GhARR43	GaARR42	0.0025685	0.00906355	0.283387
GhARR44	GaARR12	0.126306	0.46227	0.27323
GhARR44	GaARR43	0.00635223	0.00724352	0.876954
GhARR45	GaARR2	0.148671	0.452419	0.328614
GhARR45	GaARR28	0.128514	0.66016	0.19467
GhARR54	GaARR9	0.00187208	0.0791006	0.023667
GhARR55	GaARR10	0.116952	0.220462	0.530485
GhARR55	GaARR21	0.107971	0.466899	0.231252
GhARR55	GaARR22	0.139126	0.4664	0.298298
GhARR56	GaARR12	0.0104418	0.0305685	0.341586
GhARR56	GaARR43	0.126017	0.455897	0.276414
GhARR61	GaARR10	0.170347	0.452673	0.376314
GhARR61	GaARR21	0.0113571	0.0502426	0.226045
GhARR61	GaARR22	0.187267	0.575571	0.325358
GhARR63	GaARR20	0.0206133	0.0482632	0.427101
GhARR64	GaARR19	0.0131605	0.0239883	0.548619
GhARR64	GaARR35	0.249103	0.558265	0.446208
GhARR69	GaARR25	0.0198117	0.0460738	0.429998
GhARR70	GaARR26	0.0105543	0.0482094	0.218926
GhARR71	GaARR27	0.0108912	0.0864784	0.125942
GhARR71	GaARR28	0.106654	0.713224	0.149537
GhARR71	GaARR35	0.532388	1.84183	0.289053
GhARR79	GaARR25	0.143746	0.412684	0.34832
GhARR80	GaARR36	0.0186297	0.061083	0.304989
GhARR81	GaARR37	0.0286414	0.0511147	0.560337
GhARR82	GaARR39	0.0161565	0.0491756	0.328548
GhARR83	GaARR40	0.0269956	0.050418	0.535437
GhARR84	GaARR41	0.0202872	0.0461684	0.439418
GhARR85	GaARR7	0.100837	0.816041	0.123568
GhARR85	GaARR32	0.130754	0.786988	0.166145
GhARR85	GaARR42	0.00779565	0.0756546	0.103043
GhARR86	GaARR10	0.37956	1.99383	0.190367
GhARR86	GaARR12	0.125648	0.486925	0.258043
GhARR86	GaARR43	0.0102481	0.0434634	0.235787
