# Supplementary material for: Genomic Insights into ARR Genes: Key Role in Cotton Leaf Abscission Formation
Source: Int J Mol Sci. 2025 Jul 24;26(15):7161. doi: 10.3390/ijms26157161 (PMC12346069; doi:10.3390/ijms26157161)
Supplement: Supplementary file 1 [file ijms-26-07161-s001.zip › Table S6.xlsx]

## Sheet: Sheet1
gene id	ABRE	AuxRR-core	TGA-element	CGTCA-motif	TGACG-motif	GARE-motif	P-box	TATC-box	TCA-element	TCT-motif	AE-box	ATCT-motif	Sp1	G-Box	Box 4	GT1-motif	LTR	MBS	ARE	GC-motif	WUN-motif	TC-rich repeats	CAT-box	circadian	MSA-like	RY-element
GhARR19	3	0	0	1	1	0	0	0	1	1	0	0	0	1	1	4	1	2	4	0	0	1	0	1	0	0
GhARR61	0	0	0	0	0	1	0	0	0	0	1	0	0	0	1	1	2	2	2	0	0	2	0	1	0	0
GhARR25	1	0	1	0	0	0	0	0	0	0	1	0	0	1	3	2	0	0	0	0	0	1	0	0	0	0
GhARR68	2	0	1	0	0	0	0	0	0	1	0	1	0	1	4	1	0	0	0	0	0	0	0	0	0	0
GhARR9	0	0	0	0	0	0	0	0	1	0	1	0	0	0	8	3	2	0	2	0	0	0	0	0	0	0
GhARR10	2	1	0	0	0	3	0	0	1	0	1	0	0	1	5	2	0	0	2	0	0	0	0	0	0	0
GhARR44	2	0	2	0	0	1	0	0	0	0	0	2	0	1	6	0	1	0	2	0	0	2	0	0	0	0
GhARR55	0	1	0	0	0	2	0	0	0	1	1	0	0	0	2	1	0	0	2	0	0	0	0	0	0	0
GhARR86	3	0	1	0	0	0	0	0	0	0	0	1	0	1	3	2	1	0	1	0	0	1	1	0	0	0
GhARR11	1	0	0	0	0	0	0	0	0	0	0	1	0	1	5	4	0	1	2	0	0	1	0	0	0	0
GhARR56	0	0	0	1	1	0	0	0	0	1	0	2	0	0	5	3	1	0	2	0	0	2	0	0	0	0
GhARR20	1	0	0	0	0	0	0	1	1	0	0	1	1	1	4	6	1	0	1	0	0	1	0	0	0	0
GhARR63	3	0	0	1	1	0	0	0	1	2	0	0	0	1	4	5	0	0	2	0	0	1	0	0	0	0
GhARR5	0	0	0	0	0	0	0	0	0	0	0	0	0	0	0	5	0	0	0	0	0	0	0	0	0	0
GhARR47	9	0	0	5	5	0	0	0	0	1	1	1	0	2	2	1	6	0	3	0	0	0	2	1	0	0
GhARR6	1	0	0	1	1	0	0	0	0	1	0	0	0	0	7	1	0	0	2	0	0	0	0	0	0	0
GhARR48	0	0	0	0	0	0	0	0	0	1	1	0	0	0	5	0	0	0	2	0	0	0	0	1	0	0
GhARR1	2	0	0	2	2	0	0	0	0	1	1	1	0	0	6	1	0	0	0	0	0	0	0	0	0	0
GhARR45	4	0	0	2	2	0	0	0	0	1	1	0	0	1	9	1	0	1	0	1	0	1	0	0	0	0
GhARR28	3	0	0	1	1	0	0	0	0	0	1	0	0	1	6	4	1	0	1	1	0	0	1	0	0	0
GhARR71	3	0	0	1	1	1	0	1	0	0	1	0	0	1	6	5	1	0	2	1	0	1	1	0	0	0
GhARR2	2	0	0	1	1	0	0	1	1	0	0	1	0	2	7	2	0	0	0	0	0	0	1	0	0	0
GhARR46	1	0	0	0	0	0	0	0	0	0	0	1	0	1	6	3	1	0	0	0	0	0	1	0	0	0
GhARR29	0	0	0	0	0	0	0	0	2	1	0	0	0	0	3	0	0	0	1	0	0	0	0	0	0	0
GhARR72	0	0	0	0	0	0	0	0	4	1	0	0	0	0	2	1	0	1	1	0	0	0	0	0	0	0
GhARR21	3	0	1	0	0	0	1	1	1	1	0	0	0	1	3	1	1	1	6	0	0	0	0	0	0	0
GhARR64	1	0	0	0	0	0	2	1	1	2	0	0	0	0	1	0	0	1	2	0	0	0	0	0	0	0
GhARR36	0	0	0	0	0	1	0	0	1	2	1	0	0	0	4	0	1	1	1	0	0	0	1	0	0	0
GhARR78	0	0	0	0	0	1	0	0	0	1	1	0	0	0	4	0	1	1	1	0	0	0	1	0	0	0
GhARR8	0	0	1	0	0	0	0	1	0	2	2	0	0	0	2	1	1	1	3	0	0	0	0	0	0	0
GhARR62	0	0	0	1	1	1	0	0	1	1	1	0	0	1	1	1	1	1	3	0	0	0	0	0	0	0
GhARR3	2	2	0	0	0	0	0	0	0	1	0	0	0	1	4	3	0	1	4	0	0	1	0	0	0	0
GhARR50	0	1	0	0	0	0	0	0	0	0	0	2	1	0	2	4	1	1	2	0	0	0	0	0	0	1
GhARR40	0	0	2	0	0	0	0	0	2	0	0	1	0	0	2	2	2	0	1	0	0	0	0	0	0	2
GhARR82	0	0	1	0	0	0	0	0	3	0	0	0	0	0	1	3	2	0	2	0	0	0	0	0	0	1
GhARR23	0	0	0	0	0	0	0	1	2	1	1	1	0	0	2	2	0	1	3	0	0	0	0	0	0	1
GhARR66	2	0	0	2	2	1	1	0	2	1	0	1	0	1	3	2	0	0	4	0	0	0	0	0	0	1
GhARR4	5	0	1	1	1	0	1	2	1	0	0	1	0	2	3	1	0	0	0	0	0	0	1	1	0	0
GhARR49	5	0	1	1	1	0	0	1	3	0	0	1	0	6	4	17	0	2	1	0	0	2	1	0	0	0
GhARR77	0	0	2	0	0	0	0	1	0	1	0	1	0	0	5	2	2	0	2	1	0	1	2	0	0	0
GhARR26	6	0	1	5	5	1	0	0	0	0	1	2	0	2	0	1	0	0	3	0	1	0	0	0	0	0
GhARR69	5	0	1	4	4	1	0	0	0	0	1	2	0	2	0	1	0	0	3	0	1	0	0	0	0	0
GhARR15	1	0	0	1	1	0	0	0	0	2	1	1	0	0	1	0	1	0	4	0	0	1	0	0	0	0
GhARR37	8	0	0	3	3	0	1	0	0	0	0	0	1	3	5	1	1	0	4	0	0	0	0	0	0	0
GhARR79	5	0	0	3	3	0	1	0	0	0	1	1	1	2	1	0	0	0	5	0	0	1	0	0	0	0
GhARR12	3	0	0	3	3	0	0	0	2	1	1	0	0	0	1	0	0	0	2	0	0	0	0	0	0	0
GhARR57	6	0	1	2	2	0	0	1	3	1	0	0	0	2	1	0	1	0	2	0	0	0	1	0	0	0
GhARR53	0	0	0	1	1	0	0	0	0	3	0	0	0	0	0	1	1	0	2	1	0	0	0	0	0	0
GhARR35	7	0	0	1	1	0	2	0	0	3	0	0	0	3	3	1	1	0	4	0	0	1	0	0	0	0
GhARR76	9	1	0	4	4	0	1	0	2	2	0	0	0	3	4	1	0	1	5	0	0	0	2	0	0	0
GhARR17	6	0	1	0	0	1	1	0	0	2	0	2	0	5	0	1	2	1	4	0	0	0	1	0	0	0
GhARR51	6	0	1	0	0	1	1	0	0	2	0	1	0	5	0	1	2	1	4	0	0	0	1	0	0	0
GhARR34	8	0	1	2	2	0	0	0	0	0	1	2	0	2	5	0	0	0	0	0	0	0	1	0	1	0
GhARR75	6	0	1	1	1	1	1	1	1	0	0	1	0	1	5	1	1	1	0	0	0	0	1	1	1	0
GhARR41	2	0	0	0	0	0	1	0	2	0	0	1	0	1	4	2	1	0	3	0	0	0	0	0	2	0
GhARR83	3	0	0	2	2	0	0	0	1	1	0	1	0	1	3	0	1	0	2	0	0	0	0	0	2	0
GhARR38	3	0	0	1	1	0	0	1	0	3	0	0	0	0	3	1	0	0	2	0	0	2	0	0	0	0
GhARR80	2	0	0	1	1	0	1	2	0	2	0	0	1	0	3	1	4	0	1	0	0	0	0	0	0	0
GhARR39	1	0	0	0	0	0	0	0	0	0	0	1	0	0	6	1	2	0	1	0	1	0	0	0	0	0
GhARR81	0	0	0	0	0	0	0	0	0	0	0	0	0	0	7	0	0	0	1	0	0	0	0	1	0	0
GhARR42	8	0	2	2	2	0	0	0	1	1	0	0	0	4	6	0	0	2	2	0	0	0	0	0	0	0
GhARR84	8	0	1	3	3	0	0	0	1	1	0	0	0	4	9	0	0	1	3	0	0	0	0	0	0	0
GhARR22	2	0	0	0	0	0	0	0	0	3	1	0	0	1	2	2	4	0	2	0	0	0	1	0	0	0
GhARR65	0	0	0	1	1	0	0	0	0	2	0	0	0	0	1	1	0	0	2	0	0	0	1	1	0	0
GhARR24	0	0	0	0	0	0	0	0	2	1	0	1	0	0	0	0	0	0	1	0	0	1	0	1	0	0
GhARR67	1	0	0	0	0	1	0	0	2	0	0	2	0	0	3	0	0	0	2	0	0	0	0	0	0	0
GhARR30	0	0	1	1	1	0	1	0	0	0	0	0	0	0	1	2	2	0	3	0	0	1	2	0	0	0
GhARR31	0	0	0	0	0	0	1	0	0	0	1	0	0	0	2	0	0	1	2	0	0	0	0	0	0	0
GhARR32	0	0	0	0	0	0	0	0	0	0	0	0	0	0	4	0	1	1	1	0	0	1	0	1	0	0
GhARR73	1	0	0	1	1	0	0	0	1	1	0	0	0	0	0	0	0	0	4	0	0	1	0	1	0	0
GhARR14	1	0	0	0	0	0	0	2	1	1	0	0	0	0	5	2	1	3	1	0	0	0	0	0	0	0
GhARR59	0	1	0	0	0	0	0	1	1	0	0	0	0	0	2	2	2	3	3	0	0	0	0	0	0	0
GhARR7	3	0	1	1	1	0	1	0	0	2	0	0	0	1	6	4	1	0	2	0	0	1	0	0	0	0
GhARR54	3	0	1	1	1	1	1	0	0	2	0	0	0	1	4	3	0	0	1	0	0	2	0	0	0	0
GhARR27	0	0	0	1	1	0	0	1	0	1	3	1	0	0	4	1	2	0	6	0	0	0	0	0	0	0
GhARR70	0	0	1	1	1	0	0	1	0	1	2	0	0	0	6	0	2	0	2	0	0	1	0	0	0	0
GhARR13	0	1	0	1	1	0	0	0	0	2	1	0	0	0	3	1	3	0	2	0	0	0	0	0	0	0
GhARR58	1	1	0	0	0	1	0	0	0	0	1	0	0	0	3	3	1	0	4	0	0	0	0	0	0	0
GhARR18	0	0	0	0	0	0	1	0	1	1	1	0	0	0	4	2	1	1	1	0	0	0	0	0	0	0
GhARR60	3	0	0	1	1	0	1	0	1	1	1	0	0	1	5	2	0	1	1	0	0	0	0	0	0	0
GhARR43	1	0	1	1	1	0	1	2	0	1	0	0	0	1	4	1	2	0	4	0	0	0	0	0	0	0
GhARR85	1	0	0	3	3	0	1	2	0	2	0	0	0	1	1	0	0	2	3	0	0	0	0	0	0	0
GhARR16	0	0	0	0	0	0	0	0	2	0	0	1	0	0	4	1	0	0	1	0	0	0	0	0	0	0
GhARR52	0	0	0	1	1	0	0	0	0	0	0	0	0	0	1	1	0	0	3	0	0	1	0	1	0	0
GhARR33	2	0	0	1	1	0	1	1	1	0	0	1	0	1	3	1	0	0	2	1	0	0	1	0	0	0
GhARR74	2	0	0	1	1	0	0	0	1	0	1	1	0	1	5	1	0	0	2	1	0	0	0	0	0	0
总计	185	9	29	76	76	20	24	26	55	71	35	42	5	77	291	141	70	37	181	7	3	32	25	12	6	6
