# Supplementary material for: Genomic Insights into ARR Genes: Key Role in Cotton Leaf Abscission Formation
Source: Int J Mol Sci. 2025 Jul 24;26(15):7161. doi: 10.3390/ijms26157161 (PMC12346069; doi:10.3390/ijms26157161)
Supplement: Supplementary file 1 [file ijms-26-07161-s001.zip › Table S7.xlsx]

## Sheet: Sheet1
gene	CRI12_ET_48h_LF	BL34_ET_12h_LF	BL34_ET_24h_LF	BL34_ET_48h_LF	LM28_ET_12h_LF	LM28_ET_24h_LF	LM28_ET_48h_LF	ZM113_ET_30m_LF	ZM113_ET_6h_LF	ZM113_ET_24h_LF	ZM113_ET_48h_LF	ZM113_ET_72h_LF	ZM113_ET_5d_LF	ZM113_ET_30m_PL	ZM113_ET_6h_PL	ZM113_ET_24h_PL	ZM113_ET_48h_PL	ZM113_ET_72h_PL	ZM113_ET_5d_PL
GhARR1	0.18724	-0.061426	-0.4002	0.076366	-0.17961	-0.065588	-0.20019	0.038718	-0.54098	0.23296	0.14151	-0.078074	0.44419	0.29595	-0.11645	0.24866	-0.0074055	0.19285	0.089036
GhARR2	1.9753	0.68015	1.1933	1.318	1.5666	3.4637	2.3369	1.4526	1.4367	0.71556	1.3887	1.8387	3.0206	1.5465	-0.064516	1.5171	1.9564	2.5615	1.1774
GhARR3	-2.4519	0.03292	0.14036	-0.36463	-0.32446	-0.24826	-0.88448	-0.17547	-0.26758	-0.36612	-1.1506	-1.8744	-1.0482	0.026102	0.1772	-0.07705	-0.56503	-0.26269	0.0071068
GhARR4	0.80134	0.14908	0.4661	0.2855	0.18919	0.092104	0.40505	-0.12585	-0.50959	0.0505	-0.02339	0.030477	-0.42403	0.24479	-0.080713	0.13886	-0.19008	0.11247	0.275
GhARR5	1.0241	-0.21419	-0.33142	-0.14539	-0.23223	-0.17498	-0.17953	-0.01323	-0.32238	-0.5101	0.58699	0.76394	0.48299	0.18584	-0.19381	-0.12422	-0.25415	-0.041244	0.66286
GhARR6	-2.8929	0.24048	-0.29757	-2.5065	-0.36307	-0.19706	-3.6608	0.22242	-1.2341	0.62421	-2.3293	-3.0432	-0.55046	0.58247	-0.53111	0.6688	-0.43473	-1.5399	-1.2117
GhARR7	-1.8696	0.74372	0.35832	-0.41696	0.90852	0.78769	-0.86526	1.6897	1.9074	1.985	0.92558	0.20776	-0.79961	0.26656	0.5896	1.3878	1.0542	0.27911	-0.99293
GhARR9	0.87795	-0.63291	-0.50682	0.15795	0.23357	1.3903	1.2437	0.69319	0.15512	-0.53063	0.67934	1.2142	0.1921	0.4111	-0.07955	1.2878	0.50416	0.65668	0.1364
GhARR10	-2.2896	0.85172	-2.0722	-4.4306	-0.38758	-0.044702	-2.1651	0.45955	0.42946	0.5857	-0.29965	-1.2442	-1.2581	-0.41875	-0.30915	0.7646	0.18557	-1.7557	-1.6069
GhARR11	-0.51896	-0.031505	0.23935	-1.0483	0.1165	0.67375	-1.678	-0.073521	-0.17447	-0.56283	-0.98971	-3.4568	-1.1098	-0.2187	0.4422	0.68489	0.47055	-2.0809	-1.3632
GhARR12	-0.88993	0.32381	0.15022	-0.47607	-0.22248	0.64896	-0.8243	-0.19034	-0.18798	-0.44509	-1.6086	-2.1515	-0.61084	-0.55581	0.2506	-0.41197	-1.3699	-0.92331	0.42974
GhARR13	9.2048	2.4117	2.0652	2.614	1.7408	1.3057	3.9844	-0.12209	3.3495	3.2441	3.1517	4.0516	3.9059	1.4458	1.8087	2.1384	4.9467	0.70771	-0.35423
GhARR15	-2.0992	0.067206	0.22053	-2.381	-0.43185	-0.044631	-2.7667	0.053109	-0.40899	0.0031865	-2.5399	-4.4919	-2.6916	-0.33283	0.32009	-0.39352	-1.6286	-2.9639	-0.97007
GhARR16	-0.036233	1.8562	1.1442	0.8901	1.5772	1.3841	0.98683	2.4483	3.7841	2.6246	0.94488	1.8997	3.1076	1.0687	1.3229	1.7315	0.90447	2.3146	-0.81616
GhARR17	5.3573	-0.23918	-0.35037	-1.9908	0.18769	1.216	-0.8448	0.85729	0.037506	0.18038	-1.9564	-1.0006	-2.2886	1.6456	-0.19169	0.052969	-0.99631	-1.19	-1.647
GhARR18	-0.25031	1.8623	1.6389	2.9651	2.2542	1.6073	2.5003	1.4594	1.1274	1.8613	0.76852	-0.75967	-1.3623	1.099	1.3234	3.5361	2.923	0.89697	-0.22588
GhARR19	3.0487	0.058885	0.39075	1.6133	-0.098765	0.83083	2.2516	0.35799	0.17987	0.49017	1.3503	1.1142	2.3697	-0.071683	1.0847	-0.3308	0.72309	2.3663	1.1818
GhARR20	-7.6497	-2.1175	-1.4577	-5.2247	1.8011	-1.3874	-5.1533	0.27732	-1.5424	-0.088681	-3.6402	-6.6747	-6.6533	2.9865	-0.48435	0.33498	-1.5054	-7.0725	-7.382
GhARR21	0.40305	0.10985	-0.02129	0.28623	0.087598	0.25291	0.35676	0.80802	0.57724	1.1332	0.16883	0.23522	-0.049873	0.36297	0.49922	0.73542	0.80916	0.70661	-0.013796
GhARR22	-0.12202	-0.48396	-0.11732	-4.9013	0.1964	-0.31264	-1.4857	-0.44411	0.2875	1.3573	0.51646	0.90657	0.065915	0.55064	1.1947	1.379	0.22912	-0.93623	-2.3626
GhARR23	-1.2428	0.54623	-0.20968	0.053344	0.12982	0.18133	-0.29632	-0.25064	0.092717	0.013636	0.26976	0.18636	1.8882	0.53675	0.30851	-0.2481	0.05924	1.1493	0.62042
GhARR25	-1.0785	0.84329	0.45249	-5.7029	0.98002	0.62565	-4.9008	1.746	0.30813	1.2869	0.5543	1.1295	-1.0652	0.41339	-0.40538	0.52465	0.77918	-0.68533	-2.0477
GhARR26	1.4699	0.016614	0.30519	1.0903	0.10679	0.95153	1.4619	-0.14052	0.064534	-0.4453	0.23532	0.49406	0.030204	-0.57882	0.36514	-0.50331	0.076248	0.89913	0.86187
GhARR27	-3.2128	1.3618	0.57157	1.3949	1.8221	0.97893	0.45149	1.4079	1.5302	1.901	-0.22359	-1.3585	-2.4955	0.41948	0.54184	1.5498	1.3945	0.61081	-0.32536
GhARR28	-0.66348	-0.39202	-0.42525	0.50885	-0.25778	0.42543	0.99311	-0.28738	-0.37132	0.24229	-0.44086	-0.19443	0.24705	-0.3328	-0.37903	0.038078	-0.57693	-0.73564	0.60113
GhARR29	-0.31485	-0.43572	-0.84034	-0.57065	-0.37566	-0.19961	0.089123	-0.050575	-0.15287	0.26697	-0.56453	-1.4004	0.45872	-0.61735	-0.26766	0.21502	-0.42936	-1.5138	-0.1619
GhARR30	-0.11421	0.0127	-0.29622	-0.63217	-0.13605	-0.30474	-0.75658	-0.10478	-0.13799	-0.10981	0.064413	0.08171	0.26425	0.071927	0.1189	-0.4712	-0.41373	-0.26817	0.4628
GhARR33	1.5797	1.5767	0.25291	2.9813	1.5627	1.6702	3.662	1.8769	2.4598	1.4	0.62211	1.2084	0.27768	1.595	1.8344	0.55769	1.2033	3.1967	3.4207
GhARR34	-3.0001	-0.57035	-0.56687	-3.794	-0.48845	-0.12797	-4.7471	1.2493	-0.0020654	0.67586	-1.4528	-1.1443	-1.2981	2.1568	0.10705	-0.40725	-0.81166	-0.8763	-0.81002
GhARR35	-4.3518	0.10054	-0.15438	-1.9495	0.13784	-0.017037	-1.9065	0.44559	-0.25041	0.38733	-0.90714	-1.0701	-0.065829	1.4589	0.33923	-0.26083	-0.48579	-0.18224	-0.42498
GhARR37	3.5701	0.17697	0.63143	1.7154	-0.68612	1.2796	1.3293	-0.37658	-0.59867	-0.98536	0.41692	-0.036383	1.1668	-0.72502	-0.20385	-0.63425	-0.74572	0.47857	0.62814
GhARR39	-2.9254	0.45077	0.16664	-1.4589	0.14345	-0.83598	-1.1216	1.0743	1.005	1.213	-1.1144	-1.7194	-1.3687	0.30152	0.49184	0.97047	0.76156	-1.0471	-0.59304
GhARR40	-0.19403	0.10321	0.39328	-3.8989	0.12568	0.58546	-3.3892	-0.19237	-0.33742	-1.0179	1.1389	-0.1672	-0.72788	0.051981	-0.13816	-0.63563	-0.39476	-2.32	-4.6539
GhARR41	-2.4915	0.67625	-0.15748	-1.8757	0.52163	-0.028808	-1.5445	0.59844	0.044305	0.61003	-0.55395	-0.75126	-0.78959	1.4618	0.37834	-0.044473	-0.1892	-0.26291	-1.2942
GhARR42	0.062907	0.015166	-0.043001	0.027449	-0.043763	-0.065597	0.25678	-0.028023	-0.033355	-0.34042	0.026082	-0.0034195	0.41898	-0.22556	0.064212	-0.35186	-0.49485	0.30584	-0.19527
GhARR43	3.1574	2.9584	1.4195	5.6547	4.2096	3.6497	6.4118	2.6527	2.9558	2.0906	3.5309	2.6845	3.217	1.6461	1.1763	1.9468	2.207	3.3564	3.1861
GhARR44	-0.48848	0.61156	-0.11562	-2.336	0.1563	-0.46022	-2.2685	0.34096	-0.12937	0.29248	0.26327	-0.26578	-1.0923	-0.028198	0.073524	0.20813	-0.063297	-1.2185	-1.1221
GhARR45	0.18724	-0.061426	-0.4002	0.076366	-0.17961	-0.065588	-0.20019	0.038718	-0.54098	0.23296	0.14151	-0.078074	0.44419	0.29595	-0.11645	0.24866	-0.0074055	0.19285	0.089036
GhARR46	0.40305	0.10985	-0.02129	0.28623	0.087598	0.25291	0.35676	0.80802	0.57724	1.1332	0.16883	0.23522	-0.049873	0.36297	0.49922	0.73542	0.80916	0.70661	-0.013796
GhARR47	0.98333	-0.043922	-0.18356	0.32926	-0.26637	0.091298	0.037995	0.0017647	-0.23595	-0.3772	0.67981	0.70507	0.82732	0.024539	-0.1874	-0.048332	-0.15874	0.20654	1.05
GhARR48	-1.1062	0.26617	-0.19269	-1.6262	-0.13055	-0.029913	-2.6873	0.1628	-0.13137	0.24692	-1.1595	-2.0199	-1.8337	0.11329	0.3792	0.44735	-0.26401	-1.2908	-1.0102
GhARR49	0.097751	0.17012	0.24524	0.68586	0.044836	-0.15977	0.34468	-0.12118	-0.43142	0.34544	0.35408	0.60262	-0.048141	0.26831	-0.26694	0.40026	0.22905	0.8487	0.43825
GhARR50	-1.1298	0.33774	-0.19186	-0.30564	-0.13713	-0.30433	-0.24684	-0.13432	-0.50789	-0.40588	-0.45778	-0.15121	-0.46857	0.094159	0.10073	-0.025891	-0.6432	0.25321	0.29943
GhARR51	6.4636	-0.52128	0.11777	-1.4812	0.41979	-0.24219	-2.4854	0.83879	-0.20213	0.0095605	-1.9769	-1.0906	-2.3635	1.4391	-0.017945	-0.010997	-0.83092	-1.1459	-1.421
GhARR52	-0.31086	1.9134	0.8	0.064744	2.1104	1.7361	0.56674	2.9667	3.6093	3.2943	1.4037	0.72379	1.2043	0.91124	1.2414	1.7702	0.91829	1.8138	-0.5698
GhARR53	-2.0992	0.067206	0.22053	-2.381	-0.43185	-0.044631	-2.7667	0.053109	-0.40899	0.0031865	-2.5399	-4.4919	-2.6916	-0.33283	0.32009	-0.39352	-1.6286	-2.9639	-0.97007
GhARR54	-2.9937	1.2956	1.0319	-0.41066	1.5344	1.5624	-1.7034	2.1482	2.1931	3.1867	1.1814	0.055456	-1.2981	0.2507	0.92492	1.8767	1.2637	-0.12965	-1.5706
GhARR55	-0.59507	0.58759	-1.4273	-1.8049	-0.49542	-0.40824	-2.4354	0.15539	1.1318	0.27398	-0.52911	-0.78175	-0.37393	0.2059	-0.27178	0.77288	0.19851	-0.53458	-1.6233
GhARR56	-0.51896	-0.031505	0.23935	-1.0483	0.1165	0.67375	-1.678	-0.073521	-0.17447	-0.56283	-0.98971	-3.4568	-1.1098	-0.2187	0.4422	0.68489	0.47055	-2.0809	-1.3632
GhARR57	-1.0433	-0.33554	-0.11826	-2.8131	-0.097394	0.55396	-2.578	-0.084228	-0.4252	-0.25571	-2.2027	-2.6308	-1.5034	-0.54022	0.10088	-0.62932	-1.7052	-2.0712	-0.52472
GhARR58	9.2048	2.4117	2.0652	2.614	1.7408	1.3057	3.9844	-0.12209	3.3495	3.2441	3.1517	4.0516	3.9059	1.4458	1.8087	2.1384	4.9467	0.70771	-0.35423
GhARR60	-1.2343	2.2921	1.8	2.2391	2.7601	1.3957	1.7479	0.91687	1.1981	2.4663	1.2894	-0.60758	-0.78951	0.92764	1.6995	4.1422	2.8112	-0.31186	-1.3032
GhARR61	3.0487	0.058885	0.39075	1.6133	-0.098765	0.83083	2.2516	0.35799	0.17987	0.49017	1.3503	1.1142	2.3697	-0.071683	1.0847	-0.3308	0.72309	2.3663	1.1818
GhARR62	-1.6931	0.046589	0.22258	0.22077	0.35613	-0.065933	-0.29376	-0.13775	-0.55806	-0.048731	-0.36533	-0.9934	0.74415	0.08454	-0.099712	-0.21326	-0.57226	-0.31808	1.3156
GhARR63	-7.6497	-2.1175	-1.4577	-5.2247	1.8011	-1.3874	-5.1533	0.27732	-1.5424	-0.088681	-3.6402	-6.6747	-6.6533	2.9865	-0.48435	0.33498	-1.5054	-7.0725	-7.382
GhARR64	0.40305	0.10985	-0.02129	0.28623	0.087598	0.25291	0.35676	0.80802	0.57724	1.1332	0.16883	0.23522	-0.049873	0.36297	0.49922	0.73542	0.80916	0.70661	-0.013796
GhARR65	-0.12202	-0.48396	-0.11732	-4.9013	0.1964	-0.31264	-1.4857	-0.44411	0.2875	1.3573	0.51646	0.90657	0.065915	0.55064	1.1947	1.379	0.22912	-0.93623	-2.3626
GhARR66	-1.7121	0.062613	-0.0108	-0.29539	0.31858	0.44846	-0.15932	-0.14264	0.029714	0.055999	0.90745	0.71493	2.9501	0.31366	0.29961	-0.088765	0.23167	1.531	-0.2723
GhARR69	1.4699	0.016614	0.30519	1.0903	0.10679	0.95153	1.4619	-0.14052	0.064534	-0.4453	0.23532	0.49406	0.030204	-0.57882	0.36514	-0.50331	0.076248	0.89913	0.86187
GhARR70	-3.2128	1.3618	0.57157	1.3949	1.8221	0.97893	0.45149	1.4079	1.5302	1.901	-0.22359	-1.3585	-2.4955	0.41948	0.54184	1.5498	1.3945	0.61081	-0.32536
GhARR71	-0.63644	-0.45086	-0.65555	0.73057	-0.40005	0.21041	1.4559	-0.26797	-0.43762	0.30297	0.75217	0.68774	0.15702	-0.34764	-0.40165	0.1321	-0.35035	-0.22843	0.55248
GhARR72	-1.1928	-0.095332	-0.83646	-0.7107	-0.21852	-0.27417	-0.52922	-0.030535	-0.40861	0.21777	-0.41237	-0.83004	0.086487	-0.30793	-0.11998	0.24748	-0.16513	-0.58576	-0.25581
GhARR74	1.3495	1.5342	-0.11035	2.2306	1.4209	0.97857	2.5936	1.8868	2.4189	1.9271	1.1508	1.5116	0.13377	0.99475	1.1327	0.84852	1.2907	2.2373	2.6355
GhARR75	2.8023	1.3897	-0.59424	-2.1172	1.4374	0.058748	-2.2919	1.071	0.11229	0.35974	-1.1491	-0.42901	-0.84999	2.8004	0.19871	-0.52462	-0.69152	-0.28988	-0.88523
GhARR76	-3.9763	-0.38546	-0.18444	-2.4712	0.34084	-0.33776	-3.6315	0.60744	-0.26345	0.53804	-1.1005	-1.4115	0.15782	1.3748	0.54471	-0.18927	-0.38063	-0.40489	-0.37857
GhARR77	0.80134	0.14908	0.4661	0.2855	0.18919	0.092104	0.40505	-0.12585	-0.50959	0.0505	-0.02339	0.030477	-0.42403	0.24479	-0.080713	0.13886	-0.19008	0.11247	0.275
GhARR78	3.5909	0.82892	0.15304	0.29951	0.34766	-0.9905	2.2315	1.0439	0.19855	-3.2146	2.6612	2.0403	1.0637	-0.61515	-0.56741	-1.3285	0.86577	2.0391	0.58873
GhARR79	2.2965	0.040647	0.40779	1.6923	-0.34351	0.86118	1.228	-0.17289	-0.48278	-0.65307	0.21295	-0.10845	1.2087	-0.65688	-0.23953	-0.3422	-0.5709	0.26009	0.71628
GhARR81	5.6029	-0.3641	2.8116	3.8149	-0.1917	-2.4038	4.0763	0.49653	-0.37271	-0.25526	-0.00077837	3.1678	-1.5994	1.506	0.096646	-0.6098	-0.3677	1.454	-0.40218
GhARR82	-0.83333	0.028423	-0.17428	-2.6475	-0.3328	-0.24795	-3.2016	0.30606	0.46915	-0.76204	-1.7289	-2.2552	-0.81729	-0.25791	-0.42284	-0.26446	-0.99226	-3.4498	-3.7859
GhARR83	-3.0497	0.56349	-0.61479	-2.1661	-0.12691	-0.59357	-2.3928	0.77083	-0.019784	0.99928	-0.90721	-1.8831	-2.1652	1.4955	0.28029	-0.11005	-0.038767	-0.83834	-2.348
GhARR84	0.1801	-0.034796	-0.010526	0.055096	-0.010785	0.31826	0.018785	-0.11164	0.21913	-0.38179	-0.21698	-0.20766	0.14723	-0.17847	0.13684	-0.29391	-0.38381	-0.060769	-0.37509
GhARR85	3.1574	2.9584	1.4195	5.6547	4.2096	3.6497	6.4118	2.6527	2.9558	2.0906	3.5309	2.6845	3.217	1.6461	1.1763	1.9468	2.207	3.3564	3.1861
GhARR86	0.048275	0.44697	0.049721	-2.1977	0.10766	0.096075	-1.1719	0.28084	-0.035115	-0.79476	-0.56355	-1.1896	-0.64512	0.070909	0.31633	-0.67973	-0.55315	-1.9065	-0.90105
