# Supplementary material for: Genomic Insights into ARR Genes: Key Role in Cotton Leaf Abscission Formation
Source: Int J Mol Sci. 2025 Jul 24;26(15):7161. doi: 10.3390/ijms26157161 (PMC12346069; doi:10.3390/ijms26157161)
Supplement: Supplementary file 1 [file ijms-26-07161-s001.zip › Table S8.xlsx]

## Sheet: Sheet1
	Primer	Sequences（5' to 3'）
GhARR2_F	GhChrA01G0282-F	ATGAATTCAAGTAATGGAAATGGATC
GhARR2_R	GhChrA01G0282-R	GGTTTTTAGCATTTTTTCAAAGACC
GhARR43_F	GhChrA13G0047-F	ATTGATAGAAAGCTCATTGAAAAGCT
GhARR43_R	GhChrA13G0047-R	ACAGTAATCTGTGATGATCAAATTCACT
GhARR85_F	GhChrD13G0039-F	ATTGATAGAAAGCTCATTGAAAAGCT
GhARR85_R	GhChrD13G0039-R	ACAGTAATCTGTGATGATCAGGTTCAC
GhARR16_F	GhChrA05G4670-F	AAAACTTATTGAAAGGCTTCTCAAGA
GhARR16_R	GhChrA05G4670-R	TCATCTGCAGCAGATACTGATTCG
GhARR74_F	GhChrD10G2260-F	ACAAAGGGATTCAAACACTGAATCT
GhARR74_R	GhChrD10G2260-R	GATGAAGATTTTTTGATCTTTTTCAAA
GhARR33_F	GhChrA10G2364-F	ATGAACAAAGGGATTCAAACACTG
GhARR33_R	GhChrA10G2364-R	AAGATTTTTTGATCTTTTTCAAAAGATC
